# Supplementary material for: Barriers to integration of passive screening for sleeping sickness in Bibanga Health District, Democratic Republic of the Congo
Source: PLoS Negl Trop Dis. 2026 Apr 8;20(4):e0014179. doi: 10.1371/journal.pntd.0014179 (PMC13089886; doi:10.1371/journal.pntd.0014179)
Supplement: S1 File — (ZIP) [file pntd.0014179.s001.zip]

Archive with 9 entries (7 files):
- S1_Verbatim transcripts/
- S1_Verbatim transcripts/1_AS_BUFUA/
- S1_Verbatim transcripts/1_AS_BUFUA/AUD.1_FG_FEMMES_BUFUA.docx
- S1_Verbatim transcripts/1_AS_BUFUA/AUD.2_FG_GARCONS_BUFUA.docx
- S1_Verbatim transcripts/1_AS_BUFUA/AUD.3_ENT_PRESICODESA_BUFUA.docx
- S1_Verbatim transcripts/1_AS_BUFUA/AUD.4_FG_HOMMES_BUFUA.docx
- S1_Verbatim transcripts/1_AS_BUFUA/AUD.5_ENT_IT_BUFUA.docx
- S1_Verbatim transcripts/1_AS_BUFUA/AUD.6_ENT_AC_THA_BUFUA.docx
- S1_Verbatim transcripts/1_AS_BUFUA/AUD.7_FG_FILLES_BUFUA.docx
