# Supplementary material for: Barriers to integration of passive screening for sleeping sickness in Bibanga Health District, Democratic Republic of the Congo
Source: PLoS Negl Trop Dis. 2026 Apr 8;20(4):e0014179. doi: 10.1371/journal.pntd.0014179 (PMC13089886; doi:10.1371/journal.pntd.0014179)
Supplement: S2 File — (ZIP) [file pntd.0014179.s002.zip]

Archive with 8 entries (6 files):
- S2_Verbatim transcripts/
- S2_Verbatim transcripts/2_AS_KATANDA1/
- S2_Verbatim transcripts/2_AS_KATANDA1/AUD.10_FG_FILLES_KATANDA1.docx
- S2_Verbatim transcripts/2_AS_KATANDA1/AUD.11_FG_GARCONS_KATANDA1.docx
- S2_Verbatim transcripts/2_AS_KATANDA1/AUD.12_ENT_PRESICODESA_KATANDA1.docx
- S2_Verbatim transcripts/2_AS_KATANDA1/AUD.13_ENT_IT_KATANDA1.docx
- S2_Verbatim transcripts/2_AS_KATANDA1/AUD.8_FG_FEMMES_KATADA1.docx
- S2_Verbatim transcripts/2_AS_KATANDA1/AUD.9_FG_HOMMES_KATANDA1.docx
