# Supplementary material for: Barriers to integration of passive screening for sleeping sickness in Bibanga Health District, Democratic Republic of the Congo
Source: PLoS Negl Trop Dis. 2026 Apr 8;20(4):e0014179. doi: 10.1371/journal.pntd.0014179 (PMC13089886; doi:10.1371/journal.pntd.0014179)
Supplement: S3 File — (ZIP) [file pntd.0014179.s003.zip]

Archive with 8 entries (6 files):
- S3_Verbatim transcripts/
- S3_Verbatim transcripts/3_AS_TSHILULA/
- S3_Verbatim transcripts/3_AS_TSHILULA/AUD.15_FG_FEMMES_TSHILUILA.docx
- S3_Verbatim transcripts/3_AS_TSHILULA/AUD.16_FG_GARCONS_TSHILUILA.docx
- S3_Verbatim transcripts/3_AS_TSHILULA/AUD.17_FG_FILLES_TSHILUILA.docx
- S3_Verbatim transcripts/3_AS_TSHILULA/AUD.18_FG_HOMMES_TSHILUILA.docx
- S3_Verbatim transcripts/3_AS_TSHILULA/AUD.19_ENT_PRESICODESA_TSHILUILA.docx
- S3_Verbatim transcripts/3_AS_TSHILULA/AUD.20_ENT_IT_TSHILUILA.docx
