# Supplementary material for: Barriers to integration of passive screening for sleeping sickness in Bibanga Health District, Democratic Republic of the Congo
Source: PLoS Negl Trop Dis. 2026 Apr 8;20(4):e0014179. doi: 10.1371/journal.pntd.0014179 (PMC13089886; doi:10.1371/journal.pntd.0014179)
Supplement: S4 File — (ZIP) [file pntd.0014179.s004.zip]

Archive with 5 entries (3 files):
- S4_Verbatim transcripts/
- S4_Verbatim transcripts/4_AS_CIBILA/
- S4_Verbatim transcripts/4_AS_CIBILA/AUD.23_FG_HOMMES_CIBILA.docx
- S4_Verbatim transcripts/4_AS_CIBILA/AUD.25_ENT_AC_THA_CIBILA.docx
- S4_Verbatim transcripts/4_AS_CIBILA/AUD.31_ENT_IT_CIBILA.docx
