# Supplementary material for: Barriers to integration of passive screening for sleeping sickness in Bibanga Health District, Democratic Republic of the Congo
Source: PLoS Negl Trop Dis. 2026 Apr 8;20(4):e0014179. doi: 10.1371/journal.pntd.0014179 (PMC13089886; doi:10.1371/journal.pntd.0014179)
Supplement: S5 File — (ZIP) [file pntd.0014179.s005.zip]

Archive with 6 entries (4 files):
- S5_Verbatim transcripts/
- S5_Verbatim transcripts/5_BCZ_DPS_PNLTHA/
- S5_Verbatim transcripts/5_BCZ_DPS_PNLTHA/AUD.33_ENT_DPS.docx
- S5_Verbatim transcripts/5_BCZ_DPS_PNLTHA/AUD.34-ENT_PNLTHA.docx
- S5_Verbatim transcripts/5_BCZ_DPS_PNLTHA/AUD.35_ENT_BCZ.docx
- S5_Verbatim transcripts/5_BCZ_DPS_PNLTHA/AUDIO.32_ENT_CUM.docx
